# Supplementary material for: In vitro analyses of Artemisia extracts on Plasmodium falciparum suggest a complex antimalarial effect
Source: PLoS One. 2021 Mar 2;16(3):e0240874. doi: 10.1371/journal.pone.0240874 (PMC7924776; doi:10.1371/journal.pone.0240874)
Supplement: S1 File — (ZIP) [file pone.0240874.s001.zip]

Archive with 93 entries (81 files):
- Data/F1_20190905 ARTFLV.pzfx
- Data/F2_F3_20190531 Geomean comps.pzfx
- Data/F4_20181218 RRorig.pzfx
- Data/F5_RSA Results.pzfx
- Data/F6_20190729 SerumCalibration.pzfx
- Data/F7_20190909_SerumAnnuaExps.pzfx
- Data/Fig 1-Chart.csv
- Data/Fig 1-lin reg log-log chart.csv
- Data/Fig 1-log-log chart.csv
- Data/Fig 2-chart.csv
- Data/Fig 2-log chart.txt
- Data/Fig 2-t-test.txt
- Data/Fig 3-chart.csv
- Data/Fig 3-desc stats.csv
- Data/Fig 4-24hr.csv
- Data/Fig 4-6hr.csv
- Data/Fig 4-8hr.csv
- Data/Fig 4-RM one-way ANOVA of 24hr R.csv
- Data/Fig 4-RM one-way ANOVA of 24hr S.csv
- Data/Fig 4-RM one-way ANOVA of 6hr R.csv
- Data/Fig 4-RM one-way ANOVA of 6hr S.csv
- Data/Fig 4-RM one-way ANOVA of 8hr R.csv
- Data/Fig 4-RM one-way ANOVA of 8hr S.csv
- Data/Fig 5-Friedman test of RSAs FUs.csv
- Data/Fig 5-Friedman test of RSAs FUs-1.csv
- Data/Fig 6- chart.csv
- Data/Fig 6-Linear reg.csv
- Data/Fig 7-chart.csv
- Data/Figure Direct.xlsx
- Data/GraphPads/
- Data/GraphPads/3D7 IC50s T1 T3 F1/
- Data/GraphPads/3D7 IC50s T1 T3 F1/20181022.pzfx
- Data/GraphPads/3D7 IC50s T1 T3 F1/20181106.pzfx
- Data/GraphPads/3D7 IC50s T1 T3 F1/20181109.pzfx
- Data/GraphPads/3D7 IC50s T1 T3 F1/20181208.pzfx
- Data/GraphPads/3D7 IC50s T1 T3 F1/20190207.pzfx
- Data/GraphPads/3D7 IC50s T1 T3 F1/20190411.pzfx
- Data/GraphPads/3D7 IC50s T1 T3 F1/20190421.pzfx
- Data/GraphPads/3D7 IC50s T1 T3 F1/20190507s.pzfx
- Data/GraphPads/3D7 IC50s T1 T3 F1/20190529.pzfx
- Data/GraphPads/3D7 IC50s T1 T3 F1/20190605.pzfx
- Data/GraphPads/F1_20190905 ARTFLV.pzfx
- Data/GraphPads/F3 3D7 Fidock IC50s Aggregate.pzfx
- Data/GraphPads/F4_20181218 RRorig.pzfx
- Data/GraphPads/F5_RSA Results.pzfx
- Data/GraphPads/F6_20190729 SerumCalibration.pzfx
- Data/GraphPads/F7_SS12V2.pzfx
- Data/GraphPads/Fidock IC50s T4 F2/
- Data/GraphPads/Fidock IC50s T4 F2/20190124.pzfx
- Data/GraphPads/Fidock IC50s T4 F2/20190228.pzfx
- Data/GraphPads/Fig 7-chart stats/
- Data/GraphPads/T5 _20190909_SerumAnnuaExps.pzfx
- Data/Original Expmts/
- Data/Original Expmts/12521240 RSAs F5/
- Data/Original Expmts/12521240 RSAs F5/20170630 Analysis.xlsx
- Data/Original Expmts/12521240 RSAs F5/20170807 Analysis.xlsx
- Data/Original Expmts/12521240 RSAs F5/20170810 Analysis.xlsx
- Data/Original Expmts/12521240 RSAs F5/20170814.xlsx
- Data/Original Expmts/12521240 RSAs F5/20171002.zip
- Data/Original Expmts/12521240 RSAs F5/20171030 Raw_Data and Results.xlsx
- Data/Original Expmts/12521240 RSAs F5/20180810.xlsx
- Data/Original Expmts/3D7 IC50s T1 T3 F1 F2/
- Data/Original Expmts/3D7 IC50s T1 T3 F1 F2/20181018.zip
- Data/Original Expmts/3D7 IC50s T1 T3 F1 F2/20181106.zip
- Data/Original Expmts/3D7 IC50s T1 T3 F1 F2/20181109.zip
- Data/Original Expmts/3D7 IC50s T1 T3 F1 F2/20181218.zip
- Data/Original Expmts/3D7 IC50s T1 T3 F1 F2/20190207.zip
- Data/Original Expmts/3D7 IC50s T1 T3 F1 F2/20190411.zip
- Data/Original Expmts/3D7 IC50s T1 T3 F1 F2/20190411a.zip
- Data/Original Expmts/3D7 IC50s T1 T3 F1 F2/20190421.zip
- Data/Original Expmts/3D7 IC50s T1 T3 F1 F2/20190507.zip
- Data/Original Expmts/3D7 IC50s T1 T3 F1 F2/20190520.zip
- Data/Original Expmts/3D7 IC50s T1 T3 F1 F2/20190605.zip
- Data/Original Expmts/Fidock IC50s F3 T4/
- Data/Original Expmts/Fidock IC50s F3 T4/20190124.zip
- Data/Original Expmts/Fidock IC50s F3 T4/20190228.zip
- Data/Original Expmts/Fidock RSAs F4/
- Data/Original Expmts/Fidock RSAs F4/20180716.zip
- Data/Original Expmts/Fidock RSAs F4/20180720.zip
- Data/Original Expmts/Fidock RSAs F4/20180806.zip
- Data/Original Expmts/Fidock RSAs F4/20180808.zip
- Data/Original Expmts/Fidock RSAs F4/20180824.zip
- Data/Original Expmts/Fidock RSAs F4/20190709.zip
- Data/Original Expmts/Serum Annua T5/
- Data/Original Expmts/Serum Annua T5/20190725.zip
- Data/Original Expmts/Serum Annua T5/20190731.zip
- Data/Original Expmts/Serum Calibration F6/
- Data/Original Expmts/Serum Calibration F6/20190716.zip
- Data/Original Expmts/Serum Supp F7/
- Data/Original Expmts/Serum Supp F7/20190808.zip
- Data/Original Expmts/Serum Supp F7/20190812.zip
- Data/Table 5- chart.csv
- Data/Table 5-Descriptive statistics of IC50s.csv
