# Supplementary material for: In vitro analyses of Artemisia extracts on Plasmodium falciparum suggest a complex antimalarial effect
Source: PLoS One. 2021 Mar 2;16(3):e0240874. doi: 10.1371/journal.pone.0240874 (PMC7924776; doi:10.1371/journal.pone.0240874)
Supplement: S1 File — (ZIP) [file pone.0240874.s001.zip › Data/Fig 1-Chart.csv]

	IC50 DWµg/L	mgART/gDW	mg/g Flavonoids	mgART/L	mgFLV/L
SAM Dichloromethane	401.35	9.44	2.05	0.003789	0.000823
SAM Methanol	335.47	8.94	6.39	0.002999	0.002144
SAM Tea	451.36	15.98	2.46	0.007213	0.00111
SAM Combo	701.17	11.45	3.63	0.008028	0.002545
SEN Dichloromethane	177864.259	0.037	2.03	0.006581	0.361064
