# Supplementary material for: In vitro analyses of Artemisia extracts on Plasmodium falciparum suggest a complex antimalarial effect
Source: PLoS One. 2021 Mar 2;16(3):e0240874. doi: 10.1371/journal.pone.0240874 (PMC7924776; doi:10.1371/journal.pone.0240874)
Supplement: S1 File — (ZIP) [file pone.0240874.s001.zip › Data/Fig 1-lin reg log-log chart.csv]

	mgART/gDW	mg/g Flavonoids	IC50 mgART/L	IC50 mgFLV/L
Best-fit values
Slope	-0.9430	-0.08339	0.05704	0.9166
Y-intercept	3.546	0.7400	-2.454	-5.260
X-intercept	3.761	8.873	43.02	5.739
1/slope	-1.060	-11.99	17.53	1.091
Std. Error
Slope	0.08720	0.09282	0.08720	0.09282
Y-intercept	0.2915	0.3103	0.2915	0.3103
95% Confidence Intervals
Slope	-1.220 to -0.6654	-0.3788 to 0.2120	-0.2205 to 0.3346	0.6212 to 1.212
Y-intercept	2.619 to 4.474	-0.2474 to 1.727	-3.381 to -1.526	-6.247 to -4.273
X-intercept	3.444 to 4.188	4.051 to +infinity	9.903 to +infinity	5.048 to 7.023
Goodness of Fit
R square	0.9750	0.2120	0.1248	0.9702
Sy.x	0.2033	0.2164	0.2033	0.2164
Is slope significantly non-zero?
F	116.9	0.8072	0.4279	97.51
DFn	DFd	1	3	1	3	1	3	1	3
P value	0.0017	0.4352	0.5597	0.0022
Deviation from zero?	Significant	Not Significant	Not Significant	Significant
Equation	Y = -0.9430*X + 3.546	Y = -0.08339*X + 0.7400	Y = 0.05704*X - 2.454	Y = 0.9166*X - 5.260
Data
Number of X values	5	5	5	5
Maximum number of Y replicates	1	1	1	1
Total number of values	5	5	5	5
Number of missing values	0	0	0	0
