# Supplementary material for: In vitro analyses of Artemisia extracts on Plasmodium falciparum suggest a complex antimalarial effect
Source: PLoS One. 2021 Mar 2;16(3):e0240874. doi: 10.1371/journal.pone.0240874 (PMC7924776; doi:10.1371/journal.pone.0240874)
Supplement: S1 File — (ZIP) [file pone.0240874.s001.zip › Data/Fig 1-log-log chart.csv]

	IC50 DWµg/L	mgART/gDW	mg/g Flavonoids	IC50 mgART/L	IC50 mgFLV/L
SAM Dichloromethane	2.60352326731279	0.974971994298069	0.311753861055754	-2.42147539472501	-3.08460016478773
SAM Methanol	2.52565368868682	0.951337518795918	0.8055008581584	-2.52302353424047	-2.66877521897927
SAM Tea	2.65452306881129	1.20357677497797	0.390935107103379	-2.14188406780993	-2.95467702121334
SAM Combo	2.84582332625636	1.05880548667591	0.559906625036113	-2.09539263618455	-2.59431221332722
SEN Dichloromethane	5.25008868738397	-1.43179827593301	0.307496037913213	-2.1817081092	-0.442415810882919
