# Supplementary material for: In vitro analyses of Artemisia extracts on Plasmodium falciparum suggest a complex antimalarial effect
Source: PLoS One. 2021 Mar 2;16(3):e0240874. doi: 10.1371/journal.pone.0240874 (PMC7924776; doi:10.1371/journal.pone.0240874)
Supplement: S1 File — (ZIP) [file pone.0240874.s001.zip › Data/Fig 2-chart.csv]

A. annua DCM Extract	A. annua Methanol Extract	A. annua Tea	A. annua Combined Extract	A. afra DCM Extract
1.415561805	1.379535369	1.598630989	1.107035313	1.73903604
3.522427441	0.9224358113	1.227722772	1.296184131	1.446174989
2.218552354	1.358974359	1.066121842	1.09913259	0.8525539758
1.071852546				0.6126724578
1.962096774				1.719434629
1.60376424
1.097304705
