# Supplementary material for: In vitro analyses of Artemisia extracts on Plasmodium falciparum suggest a complex antimalarial effect
Source: PLoS One. 2021 Mar 2;16(3):e0240874. doi: 10.1371/journal.pone.0240874 (PMC7924776; doi:10.1371/journal.pone.0240874)
Supplement: S1 File — (ZIP) [file pone.0240874.s001.zip › Data/Fig 2-log chart.txt]

A. annua DCM Extract	A. annua Methanol Extract	A. annua Tea	A. annua Combined Extract	A. afra DCM Extract
0.501374740286002	0.464182445474641	0.676836960845534	0.146701242966273	0.798287831546454
1.81656998855404	-0.116479571726357	0.295984827309311	0.374270676564689	0.532242130773236
1.1496185986686	0.442518235728172	0.092372326281151	0.136365431234727	-0.230136919807545
0.100106448905269				-0.706812097315338
0.972396199521879				0.781934267239938
0.681462075220601
0.133964196071218
