# Supplementary material for: In vitro analyses of Artemisia extracts on Plasmodium falciparum suggest a complex antimalarial effect
Source: PLoS One. 2021 Mar 2;16(3):e0240874. doi: 10.1371/journal.pone.0240874 (PMC7924776; doi:10.1371/journal.pone.0240874)
Supplement: S1 File — (ZIP) [file pone.0240874.s001.zip › Data/Fig 2-t-test.txt]

	A. annua DCM Extract	A. annua Methanol Extract	A. annua Tea	A. annua Combined Extract	A. afra DCM Extract
Theoretical mean	0.000	0.000	0.000	0.000	0.000
Actual mean	0.7651	0.2634	0.3551	0.2191	0.2351
Number of values	7	3	3	3	5
One sample t test
t, df	t=3.333, df=6	t=1.386, df=2	t=2.073, df=2	t=2.822, df=2	t=0.7819, df=4
P value (two tailed)	0.0158	0.3000	0.1739	0.1060	0.4780
P value summary	*	ns	ns	ns	ns
Significant (alpha=0.05)?	Yes	No	No	No	No
How big is the discrepancy?
Discrepancy	0.7651	0.2634	0.3551	0.2191	0.2351
SD of discrepancy	0.6074	0.3292	0.2967	0.1345	0.6723
SEM of discrepancy	0.2296	0.1900	0.1713	0.07764	0.3007
95% confidence interval	0.2033 to 1.327	-0.5543 to 1.081	-0.3819 to 1.092	-0.1149 to 0.5532	-0.5997 to 1.070
R squared (partial eta squared)	0.6493	0.4899	0.6824	0.7993	0.1326
