# Supplementary material for: In vitro analyses of Artemisia extracts on Plasmodium falciparum suggest a complex antimalarial effect
Source: PLoS One. 2021 Mar 2;16(3):e0240874. doi: 10.1371/journal.pone.0240874 (PMC7924776; doi:10.1371/journal.pone.0240874)
Supplement: S1 File — (ZIP) [file pone.0240874.s001.zip › Data/Fig 3-chart.csv]

3D7 A. annua	3D7 A. afra	Cam3.IIrev A. annua	Cam3.IIrev A. afra	Cam3.II A. annua	Cam3.II A. afra
1.415561805	1.73903604	1.88	1.03	0.86	0.91
3.522427441	1.446174989	0.56	0.96	1.09	0.81
2.218552354	0.8525539758
1.071852546	0.6126724578
1.962096774	1.719434629
1.60376424
1.097304705
