# Supplementary material for: In vitro analyses of Artemisia extracts on Plasmodium falciparum suggest a complex antimalarial effect
Source: PLoS One. 2021 Mar 2;16(3):e0240874. doi: 10.1371/journal.pone.0240874 (PMC7924776; doi:10.1371/journal.pone.0240874)
Supplement: S1 File — (ZIP) [file pone.0240874.s001.zip › Data/Fig 3-desc stats.csv]

	3D7 A. annua	3D7 A. afra	Cam3.IIrev A. annua	Cam3.IIrev A. afra	Cam3.II A. annua	Cam3.II A. afra
Number of values	7	5	2	2	2	2
Minimum	1.072	0.6127	0.5600	0.9600	0.8600	0.8100
Maximum	3.522	1.739	1.880	1.030	1.090	0.9100
Range	2.451	1.126	1.320	0.07000	0.2300	0.1000
Geometric mean	1.699	1.177	1.026	0.9944	0.9682	0.8585
Geometric SD factor	1.523	1.594	2.355	1.051	1.182	1.086
Lower 95% CI of geo. mean	1.151	0.6599	0.0004673	0.6359	0.2148	0.4098
Upper 95% CI of geo. mean	2.508	2.099	2253	1.555	4.364	1.799
