# Supplementary material for: In vitro analyses of Artemisia extracts on Plasmodium falciparum suggest a complex antimalarial effect
Source: PLoS One. 2021 Mar 2;16(3):e0240874. doi: 10.1371/journal.pone.0240874 (PMC7924776; doi:10.1371/journal.pone.0240874)
Supplement: S1 File — (ZIP) [file pone.0240874.s001.zip › Data/Fig 4-24hr.csv]

S-DMSO	S-CoArtem	S-DHA	S-DLAe-DCM	S-DLAe-MeOH	S-Art	R-DMSO	R-CoArtem	R-DHA	R-DLAe-DCM	R-DLAe-MeOH	R-Art
29016	15480	15518	15441	15195	15882	27887	14484	14143	14027	14199	14369
29292	16520	16439	16992	16588	17236	38741	19853	19536	20122	19914	19509
35777	26122	26551	25344	25854	25465	36314	17580	17339	17467	17326	18925
39035	14178	14067	14287	14346	13559	61553	15078	15881	15260	15640	15248
27091	12368	12648	12967	11880	12269	24142	11457	11770	11237	12039	11548
20776	12783	13070	13029	13120	13129	19637	13923	15010	14227	13171	13652
28967	13110	13262	13428	13115	12986	35111	13486	14220	13575	13617	13483
27856	24807	24656	25037	24586	24728	63679	27522	29133	28322	27913	27875
