# Supplementary material for: In vitro analyses of Artemisia extracts on Plasmodium falciparum suggest a complex antimalarial effect
Source: PLoS One. 2021 Mar 2;16(3):e0240874. doi: 10.1371/journal.pone.0240874 (PMC7924776; doi:10.1371/journal.pone.0240874)
Supplement: S1 File — (ZIP) [file pone.0240874.s001.zip › Data/Fig 4-6hr.csv]

S-DMSO	S-CoArtem	S-DHA	S-DLAe-DCM	S-DLAe-MeOH	S-Art	R-DMSO	R-CoArtem	R-DHA	R-DLAe-DCM	R-DLAe-MeOH	R-Art
36358	18377	17962	19996	19828	18022	38195.7	16847.7	19106	20141.3	21409.7	21094.3
33576	17347	16412	19454	18182	20084	40500	21185	24786	27196	26693	27334
40867	29157	30094	29040	29960	29107	41815	19394.3	19757	21320.7	20958.7	21261
44208	15564	15048	15838	15400	15710	65009.7	17213.3	21507	24560	23972.7	22837.7
33094	20119	16988	17383	17345	19251	22519	11939	12302	13200.3	12610.3	12321.3
23300	13261	13520	14117	13616	13460	20959	14130	13676.3	14965.7	15331	14393.7
