# Supplementary material for: In vitro analyses of Artemisia extracts on Plasmodium falciparum suggest a complex antimalarial effect
Source: PLoS One. 2021 Mar 2;16(3):e0240874. doi: 10.1371/journal.pone.0240874 (PMC7924776; doi:10.1371/journal.pone.0240874)
Supplement: S1 File — (ZIP) [file pone.0240874.s001.zip › Data/Fig 4-8hr.csv]

S-DMSO	S-CoArtem	S-DHA	S-DLAe-DCM	S-DLAe-MeOH	S-Art	R-DMSO	R-CoArtem	R-DHA	R-DLAe-DCM	R-DLAe-MeOH	R-Art
31319	16182	17082	17093	16856	16378	34174	13898	15845	20206	16984	17177
32483	15714	15744	17167	15306	16222	42114	19048	21505	23152	22605	22522
36700	25846	25954	26872	27024	26447	38228	17602	17151	18245	18345	17535
41897	15140	15446	15713	16207	15175	63573	15864	18516	19597	20233	21150
38810	15567	15559	15123	16514	16849	23978	12031	13100	13602	13430	13181
23782	12658	13054	12835	12871	12889	19245	13468	13809	13479	14379	13652
28633	24693	23899	23351	25230	27232	62975	27416	28727	32963	33147	33043
