# Supplementary material for: In vitro analyses of Artemisia extracts on Plasmodium falciparum suggest a complex antimalarial effect
Source: PLoS One. 2021 Mar 2;16(3):e0240874. doi: 10.1371/journal.pone.0240874 (PMC7924776; doi:10.1371/journal.pone.0240874)
Supplement: S1 File — (ZIP) [file pone.0240874.s001.zip › Data/Fig 4-RM one-way ANOVA of 24hr R.csv]

Number of families	1
Number of comparisons per family	10
Alpha	0.05
Tukey's multiple comparisons test	Mean Diff.	95.00% CI of diff.	Significant?	Summary	Adjusted P Value
R-CoArtem vs. R-DHA	-456.1	-1372 to 459.7	No	ns	0.4496	H-I
R-CoArtem vs. R-DLAe-DCM	-106.8	-590.7 to 377.2	No	ns	0.9259	H-J
R-CoArtem vs. R-DLAe-MeOH	-54.50	-643.2 to 534.2	No	ns	0.9968	H-K
R-CoArtem vs. R-Art	-153.3	-827.4 to 520.9	No	ns	0.9184	H-L
R-DHA vs. R-DLAe-DCM	349.4	-283.7 to 982.5	No	ns	0.3643	I-J
R-DHA vs. R-DLAe-MeOH	401.6	-580.6 to 1384	No	ns	0.6125	I-K
R-DHA vs. R-Art	302.9	-892.8 to 1499	No	ns	0.8859	I-L
R-DLAe-DCM vs. R-DLAe-MeOH	52.25	-647.6 to 752.1	No	ns	0.9986	J-K
R-DLAe-DCM vs. R-Art	-46.50	-906.7 to 813.7	No	ns	0.9996	J-L
R-DLAe-MeOH vs. R-Art	-98.75	-969.6 to 772.1	No	ns	0.9930	K-L
Test details	Mean 1	Mean 2	Mean Diff.	SE of diff.	n1	n2	q	DF
R-CoArtem vs. R-DHA	16673	17129	-456.1	256.0	8	8	2.520	7
R-CoArtem vs. R-DLAe-DCM	16673	16780	-106.8	135.3	8	8	1.116	7
R-CoArtem vs. R-DLAe-MeOH	16673	16727	-54.50	164.5	8	8	0.4685	7
R-CoArtem vs. R-Art	16673	16826	-153.3	188.4	8	8	1.150	7
R-DHA vs. R-DLAe-DCM	17129	16780	349.4	176.9	8	8	2.792	7
R-DHA vs. R-DLAe-MeOH	17129	16727	401.6	274.5	8	8	2.069	7
R-DHA vs. R-Art	17129	16826	302.9	334.2	8	8	1.282	7
R-DLAe-DCM vs. R-DLAe-MeOH	16780	16727	52.25	195.6	8	8	0.3778	7
R-DLAe-DCM vs. R-Art	16780	16826	-46.50	240.4	8	8	0.2735	7
R-DLAe-MeOH vs. R-Art	16727	16826	-98.75	243.4	8	8	0.5738	7
