# Supplementary material for: In vitro analyses of Artemisia extracts on Plasmodium falciparum suggest a complex antimalarial effect
Source: PLoS One. 2021 Mar 2;16(3):e0240874. doi: 10.1371/journal.pone.0240874 (PMC7924776; doi:10.1371/journal.pone.0240874)
Supplement: S1 File — (ZIP) [file pone.0240874.s001.zip › Data/Fig 4-RM one-way ANOVA of 24hr S.csv]

Number of families	1
Number of comparisons per family	10
Alpha	0.05
Tukey's multiple comparisons test	Mean Diff.	95.00% CI of diff.	Significant?	Summary	Adjusted P Value
S-CoArtem vs. S-DHA	-105.4	-376.8 to 166.0	No	ns	0.6522	B-C
S-CoArtem vs. S-DLAe-DCM	-144.6	-678.7 to 389.4	No	ns	0.8610	B-D
S-CoArtem vs. S-DLAe-MeOH	85.50	-261.9 to 432.9	No	ns	0.8955	B-E
S-CoArtem vs. S-Art	14.25	-597.8 to 626.3	No	ns	>0.9999	B-F
S-DHA vs. S-DLAe-DCM	-39.25	-729.0 to 650.5	No	ns	0.9995	C-D
S-DHA vs. S-DLAe-MeOH	190.9	-291.4 to 673.2	No	ns	0.6377	C-E
S-DHA vs. S-Art	119.6	-608.5 to 847.8	No	ns	0.9727	C-F
S-DLAe-DCM vs. S-DLAe-MeOH	230.1	-366.1 to 826.3	No	ns	0.6565	D-E
S-DLAe-DCM vs. S-Art	158.9	-403.8 to 721.5	No	ns	0.8433	D-F
S-DLAe-MeOH vs. S-Art	-71.25	-714.5 to 572.0	No	ns	0.9936	E-F
Test details	Mean 1	Mean 2	Mean Diff.	SE of diff.	n1	n2	q	DF
S-CoArtem vs. S-DHA	16921	17026	-105.4	75.85	8	8	1.965	7
S-CoArtem vs. S-DLAe-DCM	16921	17066	-144.6	149.3	8	8	1.370	7
S-CoArtem vs. S-DLAe-MeOH	16921	16836	85.50	97.10	8	8	1.245	7
S-CoArtem vs. S-Art	16921	16907	14.25	171.1	8	8	0.1178	7
S-DHA vs. S-DLAe-DCM	17026	17066	-39.25	192.8	8	8	0.2880	7
S-DHA vs. S-DLAe-MeOH	17026	16836	190.9	134.8	8	8	2.003	7
S-DHA vs. S-Art	17026	16907	119.6	203.5	8	8	0.8313	7
S-DLAe-DCM vs. S-DLAe-MeOH	17066	16836	230.1	166.6	8	8	1.953	7
S-DLAe-DCM vs. S-Art	17066	16907	158.9	157.3	8	8	1.429	7
S-DLAe-MeOH vs. S-Art	16836	16907	-71.25	179.8	8	8	0.5604	7
