# Supplementary material for: In vitro analyses of Artemisia extracts on Plasmodium falciparum suggest a complex antimalarial effect
Source: PLoS One. 2021 Mar 2;16(3):e0240874. doi: 10.1371/journal.pone.0240874 (PMC7924776; doi:10.1371/journal.pone.0240874)
Supplement: S1 File — (ZIP) [file pone.0240874.s001.zip › Data/Fig 4-RM one-way ANOVA of 6hr R.csv]

Number of families	1
Number of comparisons per family	10
Alpha	0.05
Tukey's multiple comparisons test	Mean Diff.	95.00% CI of diff.	Significant?	Summary	Adjusted P Value
R-CoArtem vs. R-DHA	-1738	-4918 to 1443	No	ns	0.3133	H-I
R-CoArtem vs. R-DLAe-DCM	-3446	-7823 to 931.1	No	ns	0.1152	H-J
R-CoArtem vs. R-DLAe-MeOH	-3378	-7568 to 812.2	No	ns	0.1067	H-K
R-CoArtem vs. R-Art	-3089	-7355 to 1178	No	ns	0.1495	H-L
R-DHA vs. R-DLAe-DCM	-1708	-3099 to -317.5	Yes	*	0.0223	I-J
R-DHA vs. R-DLAe-MeOH	-1640	-2942 to -338.4	Yes	*	0.0201	I-K
R-DHA vs. R-Art	-1351	-2823 to 120.4	No	ns	0.0683	I-L
R-DLAe-DCM vs. R-DLAe-MeOH	68.10	-1156 to 1292	No	ns	0.9992	J-K
R-DLAe-DCM vs. R-Art	357.0	-1150 to 1864	No	ns	0.8662	J-L
R-DLAe-MeOH vs. R-Art	288.9	-834.1 to 1412	No	ns	0.8320	K-L
Test details	Mean 1	Mean 2	Mean Diff.	SE of diff.	n1	n2	q	DF
R-CoArtem vs. R-DHA	16785	18522	-1738	792.9	6	6	3.099	5
R-CoArtem vs. R-DLAe-DCM	16785	20231	-3446	1091	6	6	4.466	5
R-CoArtem vs. R-DLAe-MeOH	16785	20163	-3378	1044	6	6	4.573	5
R-CoArtem vs. R-Art	16785	19874	-3089	1064	6	6	4.107	5
R-DHA vs. R-DLAe-DCM	18522	20231	-1708	346.7	6	6	6.968	5
R-DHA vs. R-DLAe-MeOH	18522	20163	-1640	324.5	6	6	7.148	5
R-DHA vs. R-Art	18522	19874	-1351	366.9	6	6	5.209	5
R-DLAe-DCM vs. R-DLAe-MeOH	20231	20163	68.10	305.0	6	6	0.3157	5
R-DLAe-DCM vs. R-Art	20231	19874	357.0	375.6	6	6	1.344	5
R-DLAe-MeOH vs. R-Art	20163	19874	288.9	280.0	6	6	1.459	5
