# Supplementary material for: In vitro analyses of Artemisia extracts on Plasmodium falciparum suggest a complex antimalarial effect
Source: PLoS One. 2021 Mar 2;16(3):e0240874. doi: 10.1371/journal.pone.0240874 (PMC7924776; doi:10.1371/journal.pone.0240874)
Supplement: S1 File — (ZIP) [file pone.0240874.s001.zip › Data/Fig 4-RM one-way ANOVA of 6hr S.csv]

Number of families	1
Number of comparisons per family	10
Alpha	0.05
Tukey's multiple comparisons test	Mean Diff.	95.00% CI of diff.	Significant?	Summary	Adjusted P Value
S-CoArtem vs. S-DHA	633.5	-1642 to 2909	No	ns	0.7934	B-C
S-CoArtem vs. S-DLAe-DCM	-333.8	-3142 to 2474	No	ns	0.9863	B-D
S-CoArtem vs. S-DLAe-MeOH	-84.33	-2541 to 2373	No	ns	0.9999	B-E
S-CoArtem vs. S-Art	-301.5	-2359 to 1756	No	ns	0.9712	B-F
S-DHA vs. S-DLAe-DCM	-967.3	-3286 to 1351	No	ns	0.5185	C-D
S-DHA vs. S-DLAe-MeOH	-717.8	-2146 to 710.2	No	ns	0.3738	C-E
S-DHA vs. S-Art	-935.0	-3751 to 1881	No	ns	0.6873	C-F
S-DLAe-DCM vs. S-DLAe-MeOH	249.5	-923.1 to 1422	No	ns	0.9024	D-E
S-DLAe-DCM vs. S-Art	32.33	-2069 to 2133	No	ns	>0.9999	D-F
S-DLAe-MeOH vs. S-Art	-217.2	-2655 to 2220	No	ns	0.9953	E-F
Test details	Mean 1	Mean 2	Mean Diff.	SE of diff.	n1	n2	q	DF
S-CoArtem vs. S-DHA	18971	18337	633.5	567.2	6	6	1.579	5
S-CoArtem vs. S-DLAe-DCM	18971	19305	-333.8	700.0	6	6	0.6745	5
S-CoArtem vs. S-DLAe-MeOH	18971	19055	-84.33	612.4	6	6	0.1947	5
S-CoArtem vs. S-Art	18971	19272	-301.5	512.8	6	6	0.8315	5
S-DHA vs. S-DLAe-DCM	18337	19305	-967.3	578.0	6	6	2.367	5
S-DHA vs. S-DLAe-MeOH	18337	19055	-717.8	356.0	6	6	2.852	5
S-DHA vs. S-Art	18337	19272	-935.0	701.9	6	6	1.884	5
S-DLAe-DCM vs. S-DLAe-MeOH	19305	19055	249.5	292.3	6	6	1.207	5
S-DLAe-DCM vs. S-Art	19305	19272	32.33	523.7	6	6	0.08731	5
S-DLAe-MeOH vs. S-Art	19055	19272	-217.2	607.6	6	6	0.5054	5
