# Supplementary material for: In vitro analyses of Artemisia extracts on Plasmodium falciparum suggest a complex antimalarial effect
Source: PLoS One. 2021 Mar 2;16(3):e0240874. doi: 10.1371/journal.pone.0240874 (PMC7924776; doi:10.1371/journal.pone.0240874)
Supplement: S1 File — (ZIP) [file pone.0240874.s001.zip › Data/Fig 4-RM one-way ANOVA of 8hr R.csv]

Number of families	1
Number of comparisons per family	10
Alpha	0.05
Tukey's multiple comparisons test	Mean Diff.	95.00% CI of diff.	Significant?	Summary	Adjusted P Value
R-CoArtem vs. R-DHA	-1332	-2930 to 265.2	No	ns	0.1009	H-I
R-CoArtem vs. R-DLAe-DCM	-3131	-6584 to 322.4	No	ns	0.0739	H-J
R-CoArtem vs. R-DLAe-MeOH	-2828	-5510 to -146.4	Yes	*	0.0400	H-K
R-CoArtem vs. R-Art	-2705	-6008 to 599.0	No	ns	0.1078	H-L
R-DHA vs. R-DLAe-DCM	-1799	-4371 to 773.8	No	ns	0.1811	I-J
R-DHA vs. R-DLAe-MeOH	-1496	-3432 to 440.6	No	ns	0.1317	I-K
R-DHA vs. R-Art	-1372	-3641 to 896.6	No	ns	0.2717	I-L
R-DLAe-DCM vs. R-DLAe-MeOH	303.0	-1645 to 2251	No	ns	0.9728	J-K
R-DLAe-DCM vs. R-Art	426.3	-1531 to 2383	No	ns	0.9161	J-L
R-DLAe-MeOH vs. R-Art	123.3	-702.6 to 949.2	No	ns	0.9765	K-L
Test details	Mean 1	Mean 2	Mean Diff.	SE of diff.	n1	n2	q	DF
R-CoArtem vs. R-DHA	17047	18379	-1332	425.9	7	7	4.424	6
R-CoArtem vs. R-DLAe-DCM	17047	20178	-3131	920.6	7	7	4.810	6
R-CoArtem vs. R-DLAe-MeOH	17047	19875	-2828	714.9	7	7	5.594	6
R-CoArtem vs. R-Art	17047	19751	-2705	880.7	7	7	4.343	6
R-DHA vs. R-DLAe-DCM	18379	20178	-1799	685.8	7	7	3.709	6
R-DHA vs. R-DLAe-MeOH	18379	19875	-1496	516.2	7	7	4.098	6
R-DHA vs. R-Art	18379	19751	-1372	604.9	7	7	3.209	6
R-DLAe-DCM vs. R-DLAe-MeOH	20178	19875	303.0	519.3	7	7	0.8252	6
R-DLAe-DCM vs. R-Art	20178	19751	426.3	521.7	7	7	1.156	6
R-DLAe-MeOH vs. R-Art	19875	19751	123.3	220.2	7	7	0.7919	6
