# Supplementary material for: In vitro analyses of Artemisia extracts on Plasmodium falciparum suggest a complex antimalarial effect
Source: PLoS One. 2021 Mar 2;16(3):e0240874. doi: 10.1371/journal.pone.0240874 (PMC7924776; doi:10.1371/journal.pone.0240874)
Supplement: S1 File — (ZIP) [file pone.0240874.s001.zip › Data/Fig 4-RM one-way ANOVA of 8hr S.csv]

Number of families	1
Number of comparisons per family	10
Alpha	0.05
Tukey's multiple comparisons test	Mean Diff.	95.00% CI of diff.	Significant?	Summary	Adjusted P Value
S-CoArtem vs. S-DHA	-134.0	-861.1 to 593.1	No	ns	0.9512	B-C
S-CoArtem vs. S-DLAe-DCM	-336.3	-1701 to 1029	No	ns	0.8779	B-D
S-CoArtem vs. S-DLAe-MeOH	-601.1	-1388 to 185.7	No	ns	0.1366	B-E
S-CoArtem vs. S-Art	-770.3	-2018 to 477.7	No	ns	0.2578	B-F
S-DHA vs. S-DLAe-DCM	-202.3	-1236 to 831.7	No	ns	0.9406	C-D
S-DHA vs. S-DLAe-MeOH	-467.1	-1495 to 561.2	No	ns	0.4947	C-E
S-DHA vs. S-Art	-636.3	-2557 to 1284	No	ns	0.7309	C-F
S-DLAe-DCM vs. S-DLAe-MeOH	-264.9	-1978 to 1449	No	ns	0.9734	D-E
S-DLAe-DCM vs. S-Art	-434.0	-2930 to 2062	No	ns	0.9600	D-F
S-DLAe-MeOH vs. S-Art	-169.1	-1632 to 1294	No	ns	0.9907	E-F
Test details	Mean 1	Mean 2	Mean Diff.	SE of diff.	n1	n2	q	DF
S-CoArtem vs. S-DHA	17971	18105	-134.0	193.8	7	7	0.9777	6
S-CoArtem vs. S-DLAe-DCM	17971	18308	-336.3	363.8	7	7	1.307	6
S-CoArtem vs. S-DLAe-MeOH	17971	18573	-601.1	209.8	7	7	4.053	6
S-CoArtem vs. S-Art	17971	18742	-770.3	332.7	7	7	3.274	6
S-DHA vs. S-DLAe-DCM	18105	18308	-202.3	275.6	7	7	1.038	6
S-DHA vs. S-DLAe-MeOH	18105	18573	-467.1	274.1	7	7	2.410	6
S-DHA vs. S-Art	18105	18742	-636.3	511.9	7	7	1.758	6
S-DLAe-DCM vs. S-DLAe-MeOH	18308	18573	-264.9	456.8	7	7	0.8200	6
S-DLAe-DCM vs. S-Art	18308	18742	-434.0	665.5	7	7	0.9223	6
S-DLAe-MeOH vs. S-Art	18573	18742	-169.1	389.9	7	7	0.6135	6
