# Supplementary material for: In vitro analyses of Artemisia extracts on Plasmodium falciparum suggest a complex antimalarial effect
Source: PLoS One. 2021 Mar 2;16(3):e0240874. doi: 10.1371/journal.pone.0240874 (PMC7924776; doi:10.1371/journal.pone.0240874)
Supplement: S1 File — (ZIP) [file pone.0240874.s001.zip › Data/Fig 5-Friedman test of RSAs FUs.csv]

Number of families	1
Number of comparisons per family	6
Alpha	0.05
Dunn's multiple comparisons test	Rank sum diff.	Significant?	Summary	Adjusted P Value
S-DMSO vs. S-CoArtem	16.00	Yes	**	0.0021	A-B
S-DMSO vs. S-DHA	12.00	Yes	*	0.0437	A-C
S-DMSO vs. S-DLAe-DCM	8.000	No	ns	0.4418	A-D
S-CoArtem vs. S-DHA	-4.000	No	ns	>0.9999	B-C
S-CoArtem vs. S-DLAe-DCM	-8.000	No	ns	0.4418	B-D
S-DHA vs. S-DLAe-DCM	-4.000	No	ns	>0.9999	C-D
Test details	Rank sum 1	Rank sum 2	Rank sum diff.	n1	n2	Z
S-DMSO vs. S-CoArtem	24.00	8.000	16.00	6	6	3.578
S-DMSO vs. S-DHA	24.00	12.00	12.00	6	6	2.683
S-DMSO vs. S-DLAe-DCM	24.00	16.00	8.000	6	6	1.789
S-CoArtem vs. S-DHA	8.000	12.00	-4.000	6	6	0.8944
S-CoArtem vs. S-DLAe-DCM	8.000	16.00	-8.000	6	6	1.789
S-DHA vs. S-DLAe-DCM	12.00	16.00	-4.000	6	6	0.8944
