# Supplementary material for: In vitro analyses of Artemisia extracts on Plasmodium falciparum suggest a complex antimalarial effect
Source: PLoS One. 2021 Mar 2;16(3):e0240874. doi: 10.1371/journal.pone.0240874 (PMC7924776; doi:10.1371/journal.pone.0240874)
Supplement: S1 File — (ZIP) [file pone.0240874.s001.zip › Data/Fig 5-Friedman test of RSAs FUs-1.csv]

Number of families	1
Number of comparisons per family	6
Alpha	0.05
Dunn's multiple comparisons test	Rank sum diff.	Significant?	Summary	Adjusted P Value
R-DMSO vs. R-CoArtem	18.00	Yes	***	0.0003	E-F
R-DMSO vs. R-DHA	12.00	Yes	*	0.0437	E-G
R-DMSO vs. R-DLAe-DCM	6.000	No	ns	>0.9999	E-H
R-CoArtem vs. R-DHA	-6.000	No	ns	>0.9999	F-G
R-CoArtem vs. R-DLAe-DCM	-12.00	Yes	*	0.0437	F-H
R-DHA vs. R-DLAe-DCM	-6.000	No	ns	>0.9999	G-H
Test details	Rank sum 1	Rank sum 2	Rank sum diff.	n1	n2	Z
R-DMSO vs. R-CoArtem	24.00	6.000	18.00	6	6	4.025
R-DMSO vs. R-DHA	24.00	12.00	12.00	6	6	2.683
R-DMSO vs. R-DLAe-DCM	24.00	18.00	6.000	6	6	1.342
R-CoArtem vs. R-DHA	6.000	12.00	-6.000	6	6	1.342
R-CoArtem vs. R-DLAe-DCM	6.000	18.00	-12.00	6	6	2.683
R-DHA vs. R-DLAe-DCM	12.00	18.00	-6.000	6	6	1.342
