# Supplementary material for: In vitro analyses of Artemisia extracts on Plasmodium falciparum suggest a complex antimalarial effect
Source: PLoS One. 2021 Mar 2;16(3):e0240874. doi: 10.1371/journal.pone.0240874 (PMC7924776; doi:10.1371/journal.pone.0240874)
Supplement: S1 File — (ZIP) [file pone.0240874.s001.zip › Data/Fig 6- chart.csv]

% Experimental Serum	Kenya Adult	Kenya Adult	Kenya Adult	Kenya Pediatric	Kenya Pediatric	Kenya Pediatric	US Adult	US Adult	US Adult
100	3.91852008	1.858533378	3	17.99128632	1.932909537	3	104.4613682	3.654254442	3
80	14.41534029	0.2003910481	3	28.80872071	1.042757718	3	111.9584695	3.949458906	3
60	29.52373423	1.867402016	3	35.04005481	0.9163022995	3	119.0418467	3.833038565	3
40	54.53251818	5.138692544	3	52.94174484	1.132501983	3	132.2871649	1.098910057	3
20	72.46758722	3.46855876	3	73.72720565	1.268860956	3	104.0933207	1.918001523	3
