# Supplementary material for: In vitro analyses of Artemisia extracts on Plasmodium falciparum suggest a complex antimalarial effect
Source: PLoS One. 2021 Mar 2;16(3):e0240874. doi: 10.1371/journal.pone.0240874 (PMC7924776; doi:10.1371/journal.pone.0240874)
Supplement: S1 File — (ZIP) [file pone.0240874.s001.zip › Data/Fig 6-Linear reg.csv]

	Kenya Adult	Kenya Pediatric	US Adult
Best-fit values
Slope	-0.8861	-0.6780	-0.09796
Y-intercept	88.14	82.38	120.2
X-intercept	99.47	121.5	1227
1/slope	-1.129	-1.475	-10.21
Std. Error
Slope	0.05467	0.04451	0.1084
Y-intercept	3.626	2.952	7.191
95% Confidence Intervals
Slope	-1.004 to -0.7680	-0.7742 to -0.5819	-0.3322 to 0.1362
Y-intercept	80.30 to 95.97	76.01 to 88.76	104.7 to 135.8
X-intercept	93.61 to 106.8	113.0 to 132.5	403.5 to +infinity
Goodness of Fit
R square	0.9528	0.9470	0.05910
Sy.x	5.989	4.875	11.88
Is slope significantly non-zero?
F	262.7	232.1	0.8166
DFn	DFd	1	13	1	13	1	13
P value	<0.0001	<0.0001	0.3826
Deviation from zero?	Significant	Significant	Not Significant
Equation	Y = -0.8861*X + 88.14	Y = -0.6780*X + 82.38	Y = -0.09796*X + 120.2
Data
Number of X values	15	15	15
Maximum number of Y replicates	1	1	1
Total number of values	15	15	15
Number of missing values	0	0	0
