# Supplementary material for: In vitro analyses of Artemisia extracts on Plasmodium falciparum suggest a complex antimalarial effect
Source: PLoS One. 2021 Mar 2;16(3):e0240874. doi: 10.1371/journal.pone.0240874 (PMC7924776; doi:10.1371/journal.pone.0240874)
Supplement: S1 File — (ZIP) [file pone.0240874.s001.zip › Data/Fig 7-chart.csv]

10% Sigma	10% Sigma + DHAPPQ	10% Sigma 10% H2O	20% Sigma	10% Sigma 10% US	10% Sigma 10% KA	10% Sigma 10% KP
27367	0	23852	26926	22968	20599	16765
10927	0	15660	9495	15910	6120	4664
