# Supplementary material for: In vitro analyses of Artemisia extracts on Plasmodium falciparum suggest a complex antimalarial effect
Source: PLoS One. 2021 Mar 2;16(3):e0240874. doi: 10.1371/journal.pone.0240874 (PMC7924776; doi:10.1371/journal.pone.0240874)
Supplement: S1 File — (ZIP) [file pone.0240874.s001.zip › Data/Figure Direct.xlsx]

## Sheet: T1 T3 F1 F2 3D7 IC50s
	Source for data in Figure 1
			IC50					Ratio
	Source	ART	A. annua DCM Extract	A. annua Methanol Extract	A. annua Tea	A. annua Combined Extract	A. afra DCM Extract	A. annua DCM Extract	A. annua Methanol Extract	A. annua Tea	A. annua Combined Extract	A. afra DCM Extract
	20190605	24.02	21.8					1.1
	20190605	22.79		16.77					1.36
	20190605	17.74				16.14					1.1
	20190529	42.8				33.02					1.29618
	20190529	43.05			40.38					1.06612
	20190507	40.44				36.53					1.11
	20190411	24.84			20.24					1.23
	20190411a	25.69			16.07					1.6
	20190411a	24.33	12.4				14.15	1.96				1.72
	20190207	6.862	6.402	7.439				1.07185	0.922436
	20190207	11.99					19.57					0.612672
	20181218	32.38	20.19				37.98	1.60376				0.852554
	20181109	31.57	14.23				21.83	2.21855				1.44617
Fig2B	20181106	40.05	11.37				23.03	3.52243				1.73904
	20181022	10.57	7.5	7.7				1.40933	1.37273
	Average	26.6081	13.4131	10.6363	25.5633	28.5633	23.312
							Geamean	1.69872	1.19863	1.2802	1.16536	1.17707

## Sheet: T4 F3 Fidock IC50s
3D7 A. annua	3D7 A. afra	Cam3.IIrev A. annua	Cam3.IIrev A. afra	Cam3.II A. annua	Cam3.II A. afra
1.41556	1.73904	1.88	1.03	0.86	0.91
3.52243	1.44617	0.63	0.96	1.09	0.81
2.21855	0.852554												IC50s				Ratio
1.07185	0.612672									Source	Artemisinin	Artemisinin	Annua 3.II	Annua 3.Iirev	Afra 3.II	Afra 3.Iirev	Annua 3.II	Annua 3.Iirev	Afra 3.II	Afra 3.Iirev
1.9621	1.71943									20190228	7.656			4.063		7.421		1.88432		1.03167
1.60376										20190228		15.6	14.36		19.18		1.08635		0.813347
1.0973										20190124		23.74	27.61		26.19		0.859833		0.906453
										20190124	39.11			70.14		40.88		0.557599		0.956703
										geomean	17.3039	19.2443	19.9118	16.8813	22.4126	17.4175	0.966479	1.02503	0.858639	0.993478
							0.63203

## Sheet: F4 RSAs Fidock
			6 hr													8 hr													24 hrs
	pzfx?	Source	S-DMSO	S-CoArtem	S-DHA	S-DLAe-DCM	S-DLAe-MeOH	S-Art	R-DMSO	R-CoArtem	R-DHA	R-DLAe-DCM	R-DLAe-MeOH	R-Art		S-DMSO	S-CoArtem	S-DHA	S-DLAe-DCM	S-DLAe-MeOH	S-Art	R-DMSO	R-CoArtem	R-DHA	R-DLAe-DCM	R-DLAe-MeOH	R-Art		S-DMSO	S-CoArtem	S-DHA	S-DLAe-DCM	S-DLAe-MeOH	S-Art	R-DMSO	R-CoArtem	R-DHA	R-DLAe-DCM	R-DLAe-MeOH	R-Art
		20180709	36358	18377	17962	19996	19828	18022	38195.7	16847.7	19106	20141.3	21409.7	21094.3		31319	16182	17082	17093	16856	16378	34174	13898	15845	20206	16984	17177		29016	15480	15518	15441	15195	15882	27887	14484	14143	14027	14199	14369
		20180716	33576	17347	16412	19454	18182	20084	40500	21185	24786	27196	26693	27334		32483	15714	15744	17167	15306	16222	42114	19048	21505	23152	22605	22522		29292	16520	16439	16992	16588	17236	38741	19853	19536	20122	19914	19509
		20180720	40867	29157	30094	29040	29960	29107	41815	19394.3	19757	21320.7	20958.7	21261		36700	25846	25954	26872	27024	26447	38228	17602	17151	18245	18345	17535		35777	26122	26551	25344	25854	25465	36314	17580	17339	17467	17326	18925
		20180806	44208	15564	15048	15838	15400	15710	65009.7	17213.3	21507	24560	23972.7	22837.7		41897	15140	15446	15713	16207	15175	63573	15864	18516	19597	20233	21150		39035	14178	14067	14287	14346	13559	61553	15078	15881	15260	15640	15248
		20180808	33094	20119	16988	17383	17345	19251	22519	11939	12302	13200.3	12610.3	12321.3		38810	15567	15559	15123	16514	16849	23978	12031	13100	13602	13430	13181		27091	12368	12648	12967	11880	12269	24142	11457	11770	11237	12039	11548
		20180824	23300	13261	13520	14117	13616	13460	20959	14130	13676.3	14965.7	15331	14393.7		23782	12658	13054	12835	12871	12889	19245	13468	13809	13479	14379	13652		20776	12783	13070	13029	13120	13129	19637	13923	15010	14227	13171	13652
		20181208	28697	24226	24934	24033	24644	24902	63669	27370	32069	39475	37465	41142		28633	24693	23899	23351	25230	27232	62975	27416	28727	32963	33147	33043		27856	24807	24656	25037	24586	24728	63679	27522	29133	28322	27913	27875
8hr
24 hr

## Sheet: F5 RSAs 12531241
Source	S-DMSO	S-CoArtem	S-DHA	S-DLAe-DCM	R-DMSO	R-CoArtem	R-DHA	R-DLAe-DCM
20170630	75842	23020.3	23732	30044.7	127164	23697.7	24874	37366.3
20170802	137052	27737.7	27212	53389.7	107822	23968	25886.7	34154.7
20170810	115442	26368.3	26290	36722	150568	22401	22680.7	24071.3
20170814	50860.7	20226.7	20311.7	21890.3	56670.7	18446	21586	24955
20171002	54731	23005	23925	23230	80867	20087	21606	28301
20171030	136476	28225	28600	28526	173440	24766	26925	27409

## Sheet: F6 Serum Annua Expmts
source	rep	serum	drug	Hi Conc	Inhib1	Lo Conc	Inhib2	slope	IC50		rep	serum	drug	Hi Conc	Inhib1	Lo Conc	Inhib2	slope	IC50
20190725	1	KA	ART	36	#REF!	18	#REF!	#REF!	*<9		1	KA	ART	36	#REF!	18	#REF!	#REF!	*<9
20190725	1	KA	DCM						*		1	KA	DCM						*
20190725	1	KA	TEA	18	61.6	9	6	6.17778	16.1223		1	KA	TEA	18	61.6	9	6	6.17778	16.1223
20190725	1	KP	ART	18	64.2862	9	10.8356	5.93896	15.5945		1	KP	ART	18	64.2862	9	10.8356	5.93896	15.5945
20190725	1	KP	DCM	18	72.5329	9	-22.4129	10.5495	15.8641		1	KP	DCM	18	72.5329	9	-22.4129	10.5495	15.8641
20190725	1	KP	TEA	18	68.1987	9	46.6366	2.39579	10.4039		1	KP	TEA	18	68.1987	9	46.6366	2.39579	10.4039
20190725	1	UA	ART	18	79.3916	9	46.406	3.66507	9.9806		1	UA	ART	18	79.3916	9	46.406	3.66507	9.9806
20190725	1	UA	DCM	18	73.4273	9	42.3502	3.45301	11.2154		1	UA	DCM	18	73.4273	9	42.3502	3.45301	11.2154
20190725	1	UA	TEA	36	101.577	18	49.6917	2.88252	18.107		1	UA	TEA	36	101.577	18	49.6917	2.88252	18.107
20190731	2	KA	ART	36	100.6	18	12.5	4.89444	25.6617		2	KA	ART	36	100.6	18	12.5	4.89444	25.6617
20190731	2	KA	DCM	36	56.9	18	20.9	2	32.55		2	KA	DCM	36	56.9	18	20.9	2	32.55
20190731	2	KA	TEA	18	74.8	9	27.3	5.27778	13.3011		2	KA	TEA	18	74.8	9	27.3	5.27778	13.3011
20190731	2	KP	ART	36	60.9	18	43.3	0.977778	24.8523		2	KP	ART	36	60.9	18	43.3	0.977778	24.8523
20190731	2	KP	DCM						>36		2	KP	DCM						>36
20190731	2	KP	TEA	36	93.8	18	39	3.04444	21.6131		2	KP	TEA	36	93.8	18	39	3.04444	21.6131
20190731	2	UA	ART	18	70.1	9	36.7	3.71111	12.5838		2	UA	ART	18	70.1	9	36.7	3.71111	12.5838
20190731	2	UA	DCM					#DIV/0!	*>36		2	UA	DCM					#DIV/0!	*>36
20190731	2	UA	TEA	18	56.3	9	34.5	2.42222	15.3991		2	UA	TEA	18	56.3	9	34.5	2.42222	15.3991
	Ave	KA	ART	25.6617
		KA	DCM	32.55		Treatment IC50s (nM)
		KA	TEA	14.7117		IC50s (nM)	Treatment				rep	1	1	1	1	1	1	1	1	1	2	2	2	2	2	2	2	2	2
		KP	ART	20.2234		Serum	ART	DLAe	Tea		serum	KA	KA	KA	KP	KP	KP	UA	UA	UA	KA	KA	KA	KP	KP	KP	UA	UA	UA
		KP	DCM	15.8641		UA	11.3 (10.0, 12.6)	11.2 (11.2, *>36)	16.8 (18.1, 15.4)		drug	ART	DCM	TEA	ART	DCM	TEA	ART	DCM	TEA	ART	DCM	TEA	ART	DCM	TEA	ART	DCM	TEA
		KP	TEA	16.0085		KA	25.66 (*<9, 25.7)	32.6 (*, 32.6)	14.7 (16.1, 13.3)		Hi Conc	36		18	18	18	18	18	18	36	36	36	18	36		36	18		18
		UA	ART	11.2822		KP	20.3 (15.6, 24,9)	15.9 (15.9, *>36)	16.0 (10.4, 21.6)		Inhib1	#REF!		61.6	64.2862	72.5329	68.1987	79.3916	73.4273	101.577	100.6	56.9	74.8	60.9		93.8	70.1		56.3
		UA	DCM	11.2154							Lo Conc	18		9	9	9	9	9	9	18	18	18	9	18		18	9		9
		UA	TEA	16.753							Inhib2	#REF!		6	10.8356	-22.4129	46.6366	46.406	42.3502	49.6917	12.5	20.9	27.3	43.3		39	36.7		34.5
											slope	#REF!		6.17778	5.93896	10.5495	2.39579	3.66507	3.45301	2.88252	4.89444	2	5.27778	0.977778		3.04444	3.71111	#DIV/0!	2.42222
											IC50	*<9	*	16.1223	15.5945	15.8641	10.4039	9.9806	11.2154	18.107	25.6617	32.55	13.3011	24.8523	>36	21.6131	12.5838	*>36	15.3991

## Sheet: F7 Serum Supplementation
							Treatment		20190808		20190812		Average
						20190808	10% SS plus	20190808	minus BG	20190812	minus bg		Average above bg	st err
						A	-	49635	10927	58221	27367		19147	11624.8
						B	DHAPPQ	38708	0	30854	0		0	0
						C	10% SS	54368	15660	54706	23852		19756	5792.62
						D	10% H20	48203	9495	57780	26926		18210.5	12325.6
						E	10%UA	54618	15910	53822	22968		19439	4990.76
						F	10%KA	44828	6120	51453	20599		13359.5	10238.2
						G	10%KC	43372	4664	47618	16765		10714.5	8556.7
