# Supplementary material for: In vitro analyses of Artemisia extracts on Plasmodium falciparum suggest a complex antimalarial effect
Source: PLoS One. 2021 Mar 2;16(3):e0240874. doi: 10.1371/journal.pone.0240874 (PMC7924776; doi:10.1371/journal.pone.0240874)
Supplement: S1 File — (ZIP) [file pone.0240874.s001.zip › Data/Original Expmts/12521240 RSAs F5/20170630 Analysis.xlsx]

## Sheet: Sheet1
														Table 1: Results of RSA
Replicate			Fluorescence				Average	Average-BG	%Growth		Stderr	Stderr%Grth		Strain	Sample	Average FU	Ave %Growth	Stderr FU	SE % Growth
A	1252	Extract	30196		1252	Extract	30044.7	7024.33	13.2982		145.868			1252	Extract	30044.7	13.2982	145.868	0.27615
		DHA	23694			DHA	23732	711.667	1.3473		258.774				DHA	23732	1.3473	258.774	0.489898
		UT	77256			UT	75842	52821.7	100		1751.73				UT	75842	100	1751.73	3.3163
		CA72	22765			CA72	23020.3	0	0		264.384				CA72	23020.3	0	264.384	0.500519
	1240	Extract	38163		1240	Extract	37366.3	13668.7	13.2108		603.822			1240	Extract	37366.3	13.2108	603.822	0.583595
		DHA	24688			DHA	24874	1176.33	1.13693		94.9316				DHA	24874	1.13693	94.9316	0.0917514
		UT	124287			UT	127164	103466	100		1745.22				UT	127164	100	1745.22	1.68675
		CA72	23487			CA72	23697.7	0	0		275.54				CA72	23697.7	0	275.54	0.266309
B	1252	Extract	30185
		DHA	24198
		UT	72359			1252			1240
		CA72	22747			e	d	c	e	d	c
	1240	Extract	36182			30196	23694	22765	38163	24688	23487
		DHA	25000			30185	24198	22747	36182	25000	23362
		UT	126890			29753	23304	23549	37754	24934	24244
		CA72	23362
C	1252	Extract	29753			p
		DHA	23304			d vs c	0.126766		d vs c	0.0391162
		UT	77911			e vs c	0.000134834		e vs c	0.00038572
		CA72	23549			e d	0.000163882		e d	0.00189076
	1240	Extract	37754
		DHA	24934
		UT	130314
		CA72	24244
					Sensitive 1252	Extract	DHA	UT	CA72	Resistant 1240	Extract	DHA	UT	CA72
					1	30196	23694	77256	22765		38163	24688	124287	23487
					2	30185	24198	72359	22747		36182	25000	126890	23362
					3	29753	23304	77911	23549		37754	24934	130314	24244
					average	30044.7	23732	75842	23020.3		37366.3	24874	127164	23697.7
