# Supplementary material for: In vitro analyses of Artemisia extracts on Plasmodium falciparum suggest a complex antimalarial effect
Source: PLoS One. 2021 Mar 2;16(3):e0240874. doi: 10.1371/journal.pone.0240874 (PMC7924776; doi:10.1371/journal.pone.0240874)
Supplement: S1 File — (ZIP) [file pone.0240874.s001.zip › Data/Original Expmts/12521240 RSAs F5/20170807 Analysis.xlsx]

## Sheet: Sheet1
Replicate			Fluorescence				Average	Average-BG	%Growth		Stderr	Stderr%Grth
A	1252	Extract	52111		1252	Extract	53389.7	25652	23.4663		1253.25	0.0114647
		DHA	26888			DHA	27212	-525.667	-0.480878		165.083	0.00151017
		UT	138435			UT	137052	109314	100		817.256	0.00747623
		CA72	27519			CA72	27737.7	0	0		235.871	0.00215774
	1240	Extract	35849		1240	Extract	34154.7	10186.7	12.1481		1932.54	0.000144872
		DHA	25759			DHA	25886.7	1918.67	2.2881		64.24	0.000766093
		UT	108847			UT	107822	83854	100		1108.52	0.0132197
		CA72	24132			CA72	23968	0	0		243.978	0.00290956
B	1252	Extract	52162
		DHA	27429
		UT	137114
		CA72	28209
	1240	Extract	30299					Trial
		DHA	25963					1	2	3			PVAL
		UT	105607			1252	Extract	52111	52162	55896		E VS C	0.00177073
		CA72	23488				DHA	26888	27429	27319		D VS C	0.150255
C	1252	Extract	55896				UT	138435	137114	135606		D VS E	0.00197132
		DHA	27319				CA72	27519	28209	27485
		UT	135606			1240	Extract	35849	30299	36316		E VS C	0.0324328
		CA72	27485				DHA	25759	25963	25938		D VS C	0.011572
	1240	Extract	36316				UT	108847	105607	109012		D VS E	0.0503831
		DHA	25938				CA72	24132	23488	24284
		UT	109012
		CA72	24284
							Table 1: Results of RSA
							Strain	Treatment	% Growth	P-Value vs CA
							1252	Extract	23.4663	0.00177073
								DHA	-0.480878	0.150255
								UT	100
								CA72hr	0
							1240	Extract	12.1481	0.0324328
								DHA	2.2881	0.011572
								UT	100
								CA72hr	0
