# Supplementary material for: In vitro analyses of Artemisia extracts on Plasmodium falciparum suggest a complex antimalarial effect
Source: PLoS One. 2021 Mar 2;16(3):e0240874. doi: 10.1371/journal.pone.0240874 (PMC7924776; doi:10.1371/journal.pone.0240874)
Supplement: S1 File — (ZIP) [file pone.0240874.s001.zip › Data/Original Expmts/12521240 RSAs F5/20170810 Analysis.xlsx]

## Sheet: Sheet1
20170815 Thaw RSA Analysis
						BG	26368.3			BG	22401
						Span	89073.7			Span	128167
A	1252	E	36181	Table 1: D3 RSA Results Summary
		D	25489		1252				1240				Table 2: Contamination Assay
		U	118095		Extract	DHA	Untreated	CoArtem 72hrs	Extract	DHA	Untreated	CoArtem 72hrs	72hr Incubation	0hr Incubation
		C	26213	A	36181	25489	118095	26213	23708	21396	159307	22149	38297	36814
	1240	E	23708	B	37357	26197	112427	26362	23944	22450	147757	22355	39300	36726
		D	21396	C	36628	27184	115804	26530	24562	24196	144641	22699	39209	32999
		U	159307	Average	36722	26290	115442	26368.3	24071.3	22680.7	150568	22401	38935.3	35513
		C	22149	Minus BG	10353.7	-78.33	89073.7	0.00333333	1670.33	279.667	128167	0	difference	3422.33
	Contamination	72hr	38297	%Growth	11.6237	-0.0879384	100	3.74222e-06	1.30324	0.218204	100	0	pval	0.104677
		0hr	36814	stderr	342.72	491.509	1646.19	91.5648	254.617	816.477	4460.96	160.429
B	1252	E	37357	stderr %	0.384763	0.551805	1.84814	0.102797	0.198659	0.637037	3.48056	0.125171
		D	26197
		U	112427
		C	26362
	1240	E	23944
		D	22450										Table 3: Extract Results (FUs above background)
		U	147757						Table 2: Contamination Assay					Strain
		C	22355							72hr Incubation	0hr Incubation		Experiment	Sensitive 1252	Resistant 1240
	Contamination	72hr	39300						Replicate A	38297	36814		Extract RSA	7024	13669
		0hr	36726						B	39300	36726		DD RSA	25652	10187
C	1252	E	36628						C	39209	32999		Thaw RSA	1664	6509
		D	27184						Average	38935.3	35513		D3 RSA	10354	1670
		U	115804						difference	3422.33
		C	26530						pval	0.104677
	1240	E	24562
		D	24196
		U	144641
		C	22699
	Contamination	72hr	39209
		0hr	32999
