# Supplementary material for: In vitro analyses of Artemisia extracts on Plasmodium falciparum suggest a complex antimalarial effect
Source: PLoS One. 2021 Mar 2;16(3):e0240874. doi: 10.1371/journal.pone.0240874 (PMC7924776; doi:10.1371/journal.pone.0240874)
Supplement: S1 File — (ZIP) [file pone.0240874.s001.zip › Data/Original Expmts/12521240 RSAs F5/20170814.xlsx]

## Sheet: Sheet1
Replicate			Fluorescence				Average	Average-BG	%Growth		Stderr	Stderr Grth/100
A	1252	Extract	21428		1252	Extract	21890.3	1663.67	5.43078		522.963	0.0170713
		DHA	20490			DHA	20311.7	85	0.277469		176.337	0.00575625
		UT	52482			UT	50860.7	30634	100		1342.28	0.0438167
		CA72	20203			CA72	20226.7	0	0		168.137	0.00548858
	1240	Extract	25239		1240	Extract	24955	6509	17.0283		148.123	0.000445479
		DHA	21310			DHA	21586	3140	8.21459		411.791	0.0107729
		UT	55665			UT	56670.7	38224.7	100		666.037	0.0174243
		CA72	18756			CA72	18446	0	0		468.626	0.0122598
B	1252	Extract	21309
		DHA	19959
		UT	48197
		CA72	20529
	1240	Extract	24740					Replicate
		DHA	22396					1	2	3			PVAL
		UT	56417			1252	Extract	21428	21309	22934		E VS C	0.0745689
		CA72	19057				DHA	20490	19959	20486		D VS C	0.74482
C	1252	Extract	22934				UT	52482	48197	51903		D VS E	0.0819874
		DHA	20486				CA72	20203	20529	19948
		UT	51903			1240	Extract	25239	24740	24886		E VS C	0.00268594
		CA72	19948				DHA	21310	22396	21052		D VS C	0.00763889
	1240	Extract	24886				UT	55665	56417	57930		D VS E	0.0083076
		DHA	21052				CA72	18756	19057	17525
		UT	57930
		CA72	17525
							Table 1: Results of RSA
							Strain	Treatment	Growth above background	% Growth	P-Value vs CA
							1252	Extract	1663.67	5.43078	0.0745689
								DHA	85	0.277469	0.74482
								UT	30634	100
								CA72hr	0	0
							1240	Extract	6509	17.0283	0.00268594
								DHA	3140	8.21459	0.00763889
								UT	38224.7	100
								CA72hr	0	0
