# Supplementary material for: In vitro analyses of Artemisia extracts on Plasmodium falciparum suggest a complex antimalarial effect
Source: PLoS One. 2021 Mar 2;16(3):e0240874. doi: 10.1371/journal.pone.0240874 (PMC7924776; doi:10.1371/journal.pone.0240874)
Supplement: S1 File — (ZIP) [file pone.0240874.s001.zip › Data/Original Expmts/12521240 RSAs F5/20171030 Raw_Data and Results.xlsx]

## Sheet: List ; Plates 1 - 1
Plate	Repeat	Well	Type	Time	SYBR Green (Counts)
1	1	B02	M	00:00:14.160000	54169
1	1	B03	M	00:00:14.520000	27874
1	1	B04	M	00:00:14.880000	27327
1	1	B05	M	00:00:15.240000	133249
1	1	B06	M	00:00:15.600000	28037
1	1	B07	M	00:00:15.960000	28769
1	1	B08	M	00:00:16.320000	27323
1	1	B09	M	00:00:16.680000	26533
1	1	B10	M	00:00:17.040000	158423
1	1	B11	M	00:00:17.400000	24690
1	1	C02	M	00:00:20.210000	69628
1	1	C03	M	00:00:20.570000	28665
1	1	C04	M	00:00:20.930000	29537
1	1	C05	M	00:00:21.290000	134602
1	1	C06	M	00:00:21.650000	27793
1	1	C07	M	00:00:22.020000	35961
1	1	C08	M	00:00:22.380000	28122
1	1	C09	M	00:00:22.740000	27361
1	1	C10	M	00:00:23.100000	184358
1	1	C11	M	00:00:23.460000	24579
1	1	D02	M	00:00:26.270000	78911
1	1	D03	M	00:00:26.630000	29040
1	1	D04	M	00:00:26.990000	28936
1	1	D05	M	00:00:27.350000	141576
1	1	D06	M	00:00:27.710000	28844
1	1	D07	M	00:00:28.070000	35245
1	1	D08	M	00:00:28.430000	26781
1	1	D09	M	00:00:28.790000	26881
1	1	D10	M	00:00:29.150000	177540
1	1	D11	M	00:00:29.510000	25030

## Sheet: Plate_Page1
Plate	Repeat	End time	Start temp.	End temp.	BarCode
1	1	1:44:48 PM	29.4	29.3	N/A
SYBR Green (Counts)
510
	54169	27874	27327	133249	28037	28769	27323	26533	158423	24690
	69628	28665	29537	134602	27793	35961	28122	27361	184358	24579
	78911	29040	28936	141576	28844	35245	26781	26881	177540	25030

## Sheet: Analysis
Plate	Repeat	End time	Start temp.	End temp.	BarCode
1	1	1:44:48 PM	29.4	29.3	N/A
SYBR Green (Counts)
510
	Sensitive					Resistant							Table 1: Summary of results of 6hr CoArtem RSA
	CA6	E	DHA	DMSO	CA72	CA6	E	DHA	DMSO	CA72				Sensitive 1252					Resistant 1240
	54169	27874	27327	133249	28037	28769	27323	26533	158423	24690				CoA6hr	Extract	DHA	DMSO	CA72hr	CoA6hr	Extract	DHA	DMSO	CA72hr
	69628	28665	29537	134602	27793	35961	28122	27361	184358	24579			Average FU	67569.3	28526.3	28600	136476	28224.7	33325	27408.7	26925	173440	24766.3
	78911	29040	28936	141576	28844	35245	26781	26881	177540	25030			Pct growth	36.3455	0.278365	0.346417	99.9997	-0.000307926	5.75689	1.77749	1.45217	100	0.000224204
Average FU	67569.3	28526.3	28600	136476	28224.7	33325	27408.7	26925	173440	24766.3			Pval vs CA72	0.032	0.554	0.645	0.0005	-	0.064	0.013	0.004	0.003	-
-BG	39344.3	301.333	375	108251	-0.333333	8559	2642.67	2159	148674	0.333333
Pct growth	36.3455	0.278365	0.346417	99.9997	-0.000307926	5.75689	1.77749	1.45217	100	0.000224204
stdev	7216.19	343.662	659.721	2579.9	317.576	2287.36	389.476	240.033	7762.33	135.672
RDvsE	0.00359756
se vs ca72	0.554448
tevsca72	0.0133916
sca6 vs ca72	0.0318201
rca6 vs ca72	0.064092
sdvsca72	0.644932
0.000478392
0.00270803

## Sheet: Analysis 2
Plate	Repeat	End time	Start temp.	End temp.	BarCode
1	1	1:44:48 PM	29.4	29.3	N/A
SYBR Green (Counts)
510
	Sensitive					Resistant							Table 1: Summary of results of 6hr CoArtem RSA
	CA6	E	DHA	DMSO	CA72	CA6	E	DHA	DMSO	CA72				Sensitive 1252					Resistant 1240
	54169	27874	27327	133249	28037	28769	27323	26533	158423	24690				CoA6hr	Extract	DHA	DMSO	CA72hr	CoA6hr	Extract	DHA	DMSO	CA72hr
	69628	28665	29537	134602	27793	35961	28122	27361	184358	24579			Average FU	67569.3	28526.3	28600	136476	28224.7	33325	27408.7	26925	173440	24766.3
	78911	29040	28936	141576	28844	35245	26781	26881	177540	25030			Pct growth	36.3455	0.278365	0.346417	99.9997	-0.000307926	5.75689	1.77749	1.45217	100	0.000224204
Average FU	67569.3	28526.3	28600	136476	28224.7	33325	27408.7	26925	173440	24766.3			Pval vs CA6	-	0.0322554	0.0317174	0.00573618	0.0318201	-	0.118736	0.105951	0.00158076	0.064092
-BG	39344.3	301.333	375	108251	-0.333333	8559	2642.67	2159	148674	0.333333
Pct growth	36.3455	0.278365	0.346417	99.9997	-0.000307926	5.75689	1.77749	1.45217	100	0.000224204
stdev	7216.19	343.662	659.721	2579.9	317.576	2287.36	389.476	240.033	7762.33	135.672
RDvsE	0.00359756
se vs ca72	0.554448
tevsca72	0.0133916
sca6 vs ca72	0.0318201
rca6 vs ca72	0.064092
sdvsca72	0.644932
0.000478392
0.00270803

## Sheet: Protocol
Protocol description
Protocol name ..................... SYBR Green Assay
Protocol number ................... N/A
Name of the plate type ............ Generic 8x12 size plate
Number of repeats ................. 1
Delay between repeats ............. 0 s
Measurement height ................ Default
Protocol notes ....................
Name of the label ................. SYBR Green
Label technology .................. Prompt fluorometry
CW-lamp filter name ............... F485
CW-lamp filter slot ............... A5
Emission filter name .............. F535
Emission filter slot .............. A5
Measurement time .................. 0.1 s
Emission aperture ................. Normal
CW-lamp energy .................... 15000
Second measurement CW-lamp energy . 0
Emission side ..................... Above
CW-Lamp Control ................... Stabilized Energy
Excitation Aperture ............... N/A
Plate map of plate 1
A | E E E E E E E E E E E E
B | E M M M M M M M M M M E
C | E M M M M M M M M M M E
D | E M M M M M M M M M M E
E | E E E E E E E E E E E E
F | E E E E E E E E E E E E
G | E E E E E E E E E E E E
H | E E E E E E E E E E E E
Protocol created by ...............
Protocol creation date ............ 10/20/2016
Protocol last edited by ........... bmgruessner
Protocol last edited .............. 10/30/2017
Instrument serial number: ......... 7895
Assay ID: ........................ 16022
Measured on ....................... 10/30/2017 1:44:04 PM

## Sheet: Notes
Notes for the assay run
The plate map of the assay protocol was replaced by a temporary plate map when starting the assay.
coartem 6hrs rsa 2017130
Run started by: bmgruessner
