# Supplementary material for: In vitro analyses of Artemisia extracts on Plasmodium falciparum suggest a complex antimalarial effect
Source: PLoS One. 2021 Mar 2;16(3):e0240874. doi: 10.1371/journal.pone.0240874 (PMC7924776; doi:10.1371/journal.pone.0240874)
Supplement: S1 File — (ZIP) [file pone.0240874.s001.zip › Data/Table 5- chart.csv]

	KA-ART	KA-DLAe	KA-TEA	KP-ART	KP-DLAe	KP-TEA	UA-ART	UA-DLAe	UA-TEA
			16.1223	15.59449	15.86409	10.40388	9.980603	11.21541	18.10697
	25.66175	32.55	13.30105	24.85227		21.61314	12.58383		15.39908
