# Supplementary material for: In vitro analyses of Artemisia extracts on Plasmodium falciparum suggest a complex antimalarial effect
Source: PLoS One. 2021 Mar 2;16(3):e0240874. doi: 10.1371/journal.pone.0240874 (PMC7924776; doi:10.1371/journal.pone.0240874)
Supplement: S1 File — (ZIP) [file pone.0240874.s001.zip › Data/Table 5-Descriptive statistics of IC50s.csv]

		KA-ART	KA-DLAe	KA-TEA	KP-ART	KP-DLAe	KP-TEA	UA-ART	UA-DLAe	UA-TEA
Number of values		1	1	2	2	1	2	2	1	2
Minimum		25.66	32.55	13.30	15.59	15.86	10.40	9.981	11.22	15.40
Maximum		25.66	32.55	16.12	24.85	15.86	21.61	12.58	11.22	18.11
Range		0.000	0.000	2.821	9.258	0.000	11.21	2.603	0.000	2.708
95% CI of median
Actual confidence level		5.000%	5.000%	50.00%	50.00%	5.000%	50.00%	50.00%	5.000%	50.00%
Lower confidence limit				13.30	15.59		10.40	9.981		15.40
Upper confidence limit				16.12	24.85		21.61	12.58		18.11
Mean		25.66	32.55	14.71	20.22	15.86	16.01	11.28	11.22	16.75
Std. Deviation		0.000	0.000	1.995	6.546	0.000	7.926	1.841	0.000	1.915
Std. Error of Mean		0.000	0.000	1.411	4.629	0.000	5.605	1.302	0.000	1.354
